# Supplementary material for: Yeast “Make-Accumulate-Consume” Life Strategy Evolved as a Multi-Step Process That Predates the Whole Genome Duplication
Source: PLoS One. 2013 Jul 15;8(7):e68734. doi: 10.1371/journal.pone.0068734 (PMC3711898; doi:10.1371/journal.pone.0068734)
Supplement: Table S1 — Central carbon metabolism of characterized yeast species in this study. Different yeast species were studied for their carbon metabolism and the results for all analyzed metabolites, not illustrated in figures 3 and 4, are summarized in this table: Yield of products (glycerol, acetate, pyruvate, succinate and lactate) relative to consumed substrate (glucose) is presented in the unit g/g (gram product per gram substrate) and is calculated by dividing the amount of product (at the maximum of ethanol concentration for Crabtree positive yeasts, or when glucose was depleted for Crabtree negative yeasts) with the amount of substrate consumed. Yield of CO2 and consumed O2 relative to consumed substrate is presented in the unit mole/mole (mole CO2 or O2 per mole glucose) and is determined in the same time interval as for other yield calculations. Characterized species names, accession number to their best blast hit and Y-collection numbers are mentioned in separate columns. (XLSX) [file pone.0068734.s005.xlsx]

## Sheet: Table S1
Species	D1/D2 (26S) Blast: access. nr.	Yield Glycerol/Glc (g/g)	Yield Acetate/Glc (g/g)	Yield Pyruvate/Glc (g/g)	Yield Succinate/Glc (g/g)	Yield Lactate/Glc (g/g)	Yield CO2/Glc (mole/C-mole)	Consumed O2/Glc (mole/C-mole)	Growth rate*: (1/h)
Sac. p Weihenstephan A2	EF192588.1	0.0199217	0	0.00194376	0	0	1.55211	0.394098	0.2471
Sac. p Weihenstephan A1	EF192588.1	0.0173125	0	0.00180539	0	0	1.66262	0.582743	0.2511
Sac. cerevisiae A2	HM107792.1	0.0322158	0.0138531	0.0030157	0	0.00242704	1.74782	0.57816	0.2914
Sac. cerevisiae A1	HM101473.1	0.0314831	0.0134915	0.00311194	0	0.00228931	1.81698	0.564609	0.297
Sac. paradoxus	JF916455.1	0.0413563	0.00649427	0.00302538	0	0	1.5812	0.418752	0.2956
Sac. mikatae	FJ196730.1	0.0194084	0.00749029	0	0	0	1.64636	0.515069	0.3816
Sac. uvarum	EU020102.1	0.0372402	0	0.00633554	0	0.00551196	1.5312	0.365153	0.3001
Sac. eubayanus	AY048156.1 & EU020102.1	0.0214004	0	0.00364817	0	0	1.71987	0.524736	0.3337
Kaz. servazzii	AY048157.1	0.147814	0.0250748	0.0103247	0	0	1.68494	Nd	0.035
Kaz. lodderae A2	AY048161.1	0.0288148	0.0108015	0.00586338	0.0142293	0	1.74377	0.743956	0.2937
Kaz. lodderae A1	AY048161.1	0.0326396	0.0107905	0.00625105	0.0152588	0	1.75642	0.787825	0.2776
Kaz. exiguus	FJ483913.1	0.0186045	0.0130623	0.00410172	0.0082737	0.00389655	1.67371	0.473364	0.3242
Kaz. barnettii	FN393991.1	0.0560253	0.00659046	0.00741106	0	0.00365364	1.61815	0.458379	0.2495
Nau. castellii A2	HE576754.1 & AY048167.1	0.10332	0.0188465	0.00629771	0	0	Nd	Nd	0.1558
Nau. castellii A1	HE576754.1 & AY048167.1	0.086202	0.0151338	0.00609978	0.0145747	0.00450502	1.76959	1.1086	0.1471
Nak. glabrata A2	FJ972221.1	0.0738638	0	0.00844265	0	-4.45609e-05	1.56312	1.29458	0.1483
Nak. glabrata A1	FJ972221.1	0.0489411	0	0.00874532	0	0	1.67737	1.10154	0.149
Nak. delphensis	AY198400.1	0.0835512	0	0.00564683	0	0	1.59297	0.860886	0.2069
Nak. bacillisporus	U69583.1	0.0894989	0	0.00701602	0	0	Nd	Nd	0.2031
Nak. castellii A2	U69876.1	0.0646085	0	0.00361892	0.0208253	0	2.07501	2.02013	0.1447
Nak. castellii A1	U69876.1	0.0835568	0.0103597	0.00409798	0.0206553	0	Nd	Nd	0.1695
Tet. blattae A2	AY048165.1	0.0140618	0.0239094	0.0102929	0	-0.000184179	1.14135	0.952737	0.1363
Tet. blattae A1	AY048165.1	0.0125929	0.0303552	0.0116584	0	0	1.14322	0.84869	0.1359
Tet. phaffii	HE612864.1	0.0905937	0	0.0026295	0	0	1.62442	1.31277	0.1265
Tet. iriomotensis A2	AF398489.1	0.0314658	0	0.00256233	0	0	1.77337	1.26127	0.268
Tet. iriomotensis A1	AF398489.1	0.0325724	0	0.00259149	0	0	1.71234	1.24614	0.3018
Van. polysporus A2	AY048169.1	0.0353456	0	0.00547805	0.00806147	0	1.67252	1.11637	0.2548
Van. polysporus A1	AY048169.1	0.0332905	0	0.0064911	0.00843677	0	1.65742	0.70611	0.2565
Van. yarrowii	AY048170.1	0.0111357	0	0.00226036	0	0	1.89259	0.945403	0.2495
Zsa. rouxii A2	CU928181.1	-0.00065844	0.0132052	0.00495252	0	0	2.22118	1.52618	0.1508
Zsa. rouxii A1	CU928181.1	0.000789155	0.0107057	0.00473562	0	0	2.32327	1.52481	0.1492
Zsa. bisporus	AB375304.1	0.120537	0	0.00165429	0	0	2.05351	1.5296	0.1623
Zto. florentinus A2	U72165.1	0.00473741	0	0.00471102	0	0	1.70218	0.796735	0.2751
Zto. florentinus A1	U72165.1	0.00563122	0	0.00549551	0	0	1.67744	0.859225	0.2748
Zto. mrakii	U72159.1	0.00497648	0	0.00750844	0	0	1.90203	1.67247	0.1769
Tor. franciscae A2	JF781360.1 & U73604.1	0.00471294	0	0.00733742	0	0	1.799	1.35864	0.2486
Tor. franciscae A1	JF781360.1 & U73604.1	0.00504599	0	0.00885417	0	0	1.60376	1.13094	0.2529
Lac. fermentati	JF916453.1	0.00831105	0	0.00603689	0	0	1.68381	0.9772	0.3151
Lac. thermotolerans	CU928180.1	0.00698967	0.0248909	0.00589033	0	0	1.69528	1.00133	0.2623
Lac. waltii A2	U69582.1	0.00282316	0.00567708	0.0274718	0	0	1.87369	1.55958	0.2577
Lac. waltii A1	U69582.1	0.00596398	0.0073959	0.0271457	0	0	Nd	Nd	0.3137
Lac. kluyverii B2	GU213454.1	0.00716829	0	0.00535838	0	0	Nd	Nd	0.3213
Lac. kluyverii B1	GU213454.1	0.0114909	0	0.0085533	0	0	Nd	Nd	0.3239
Lac. kluyverii A2	GU213454.1 & U68552.1	0.0092314	0.012398	0.00541363	0.00622852	0	1.84245	1.25203	0.2885
Lac. kluyverii A1	GU213454.1 & U68552.1	0.00961191	0.0130694	0.00721282	0.00557879	0	1.79034	1.18083	0.2699
Klu. aestuarii	EU293435.1	0.000208799	0	0.000330928	0	0	2.42448	2.45018	0.37
Klu. nonfermentans	AB217514.1	0.000576575	-0.000148091	0	0.00822664	0	2.33714	2.39174	0.1063
Klu. wickerhamii	FJ437050.1	0.0004467	0	0	0.00750392	0	2.36425	2.40119	0.3525
Klu. lactis A2	GQ121694.1 & GQ121572.1	-0.00010562	0	0	0	0	2.28835	2.36887	0.2746
Klu. lactis A1	GQ121694.1 & GQ121572.1	1.53125e-05	0	0	0	0	2.32298	2.20851	0.3024
Klu. marxianus C	FJ896141.1	0.0123868	0	0.00111639	0	0	2.2076	2.07078	0.3639
Klu. marxianus B	JN938927.1	0.0132485	0	0	0	0	2.24329	2.19626	0.2799
Klu. marxianus A2	JN938927.1	0.00505794	0	0	0	0	2.03443	2.03084	0.3219
Klu. marxianus A1	JN938927.1	0.00477363	0	0	0	0	2.08569	2.08134	0.3216
Klu. dobzhanskii A2	HM627117.1 & U69575.1	0.0251492	0	0.00485405	0.0076996	0	1.77917	Nd	0.2851
Klu. dobzhanskii A1	HM627117.1 & U69575.1	0.0153182	0	0.00390827	0	0	1.95475	1.66993	0.2759
Ere. coryli A2	U43390.1	0.000178984	0	0.0133788	0	0	2.05038	2.34255	0.1719
Ere. coryli A1	U43390.1	7.80955e-05	0	0.0124773	0	0	2.22981	2.3717	0.1473
Ere. sinecaudum A2	FJ422506.1	-1.8197e-05	0	0.00976666	0	0	3.03371	3.49388	0.1366
Ere. sinecaudum A1	FJ422506.1	-1.8197e-05	0	0.00976666	0	0	3.03371	3.49388	0.1276
Deb. vanrijiae A2	AB281295.1	0.00292521	0	0	0	0	1.67464	1.51804	0.3978
Deb. vanrijiae A1	AB281295.1	0.00471041	0	0	0	0	1.53996	1.4886	0.3812
Dek. bruxellensis	EU011655.1	0.000253974	0.158322	0.00157431	0	0	1.60051	Nd	0.1418
Pic. philogaea	U45765.1	0.00234324	0.0133656	0.00744773	0	0	1.68946	1.75909	0.2361
Pic. pastoris	FR839631.1	0.000474499	0.0147843	0.00485329	0	0	2.3675	2.23476	0.2687
Sch. pombe	CU329672.1	0.0755807	0.00895589	0.00854748	0.0151509	0	1.51008	Nd	0.1359
* Growth rate determined by OD measurements
Nd = Not determined
