# Supplementary material for: Yeast “Make-Accumulate-Consume” Life Strategy Evolved as a Multi-Step Process That Predates the Whole Genome Duplication
Source: PLoS One. 2013 Jul 15;8(7):e68734. doi: 10.1371/journal.pone.0068734 (PMC3711898; doi:10.1371/journal.pone.0068734)
Supplement: Table S2 — Central carbon metabolism under exponential growth phase on glucose solely. Yields of all determined products (formed metabolites) relative to consumed substrate (glucose) are presented in the unit g/g (gram product per gram substrate) and is calculated by dividing the amount of product formed during the exponential growth phase on glucose solely, before the consumption of any accumulated ethanol. This may not correspond to the maximum of ethanol concentration for Crabtree positive yeasts, or when glucose was completely depleted for Crabtree negative yeasts (as compared to the yield data summarized in tables 1 and S1). (XLSX) [file pone.0068734.s006.xlsx]

## Sheet: Table S2
Species	Yield EtOH/ Glc (g/g)	Yield Biomass/Glc (g/g)	Yield Glycerol/Glc (g/g)	Yield Acetate/Glc (g/g)	Yield Pyruvate/Glc (g/g)	Yield Succinate/Glc (g/g)	Yield Lactate/Glc (g/g)
Sac. p Weihenstephan A2	0.521252	0.160997	0.0132699	0	0.00171138	0	0
Sac. p Weihenstephan A1	0.51978	0.137022	0.0121421	0	0.00192208	0	0
Sac. cerevisiae A2	0.370913	0.13317	0.0309564	0.0136964	0.00301288	0	0.00311404
Sac. cerevisiae A1	0.385325	0.147676	0.0333734	0.0180721	0.00352773	0	0.00285418
Sac. paradoxus	0.452277	0.188483	0.029611	0	0.00239701	0	0
Sac. mikatae	0.385097	0.128873	0.015184	0	0.00322586	0	0
Sac. uvarum	0.408691	0.143163	0.0181099	0	0.00640588	0	0.00545535
Sac. eubayanus	0.409411	0.161837	0.0211669	0	0.00428127	0	0
Kaz. servazzii	0.310563	0.0576289	0.137506	0.0302535	0.0127907	0	0
Kaz. lodderae A2	0.33383	0.16236	0.0317811	0.0158691	0.00597604	0.0144116	0
Kaz. lodderae A1	0.343242	0.160525	0.0349458	0.0126282	0.00616218	0.0142002	0
Kaz. exiguus	0.426532	0.178883	0.0125011	0.00445423	0.00443901	0.016892	0.0079554
Kaz. barnettii	0.358714	0.149563	0.0471272	0.0103732	0.00751732	0	0.00575075
Nau. castellii A2	0.333174	0.0982136	0.0936582	0.0199711	0.0066735	0	0
Nau. castellii A1	0.354477	0.092965	0.082905	0.0154483	0.00640717	0.015085	0.00462291
Nak. glabrata A2	0.392592	0.159275	0.0532736	0	0.00518141	0	0
Nak. glabrata A1	0.375793	0.164997	0.0416746	0	0.00557524	0	0
Nak. delphensis	0.386708	0.107896	0.0754418	0	0.00541977	0	0
Nak. bacillisporus	0.304654	0.227917	0.094389	0	0.00696791	0	0
Nak. castellii A2	0.18795	0.304251	0.0774091	0	0.00388171	0.0197094	0
Nak. castellii A1	0.164827	0.303841	0.063462	0.0033532	0.00385625	0.0277478	0
Tet. blattae A2	0.198781	0.152572	0.0172803	0.022551	0.00896687	0	0
Tet. blattae A1	0.212193	0.154801	0.0153767	0.0268773	0.0102538	0	0
Tet. phaffii	0.350127	0.111461	0.0728847	0	0.00232396	0	0
Tet. iriomotensis A2	0.237695	0.241814	0.0251603	0	0.00227195	0	0
Tet. iriomotensis A1	0.27067	0.23459	0.0314519	0	0.00260971	0	0
Van. polysporus A2	0.414257	0.13723	0.03251	0	0.00547987	0.00954136	1.29329e-05
Van. polysporus A1	0.400034	0.140715	0.0312084	0	0.0065745	0.00982256	0
Van. yarrowii	0.369288	0.182852	0.0112326	0	0.00233347	0	0
Zsa. rouxii A2	0.0365052	0.502332	-0.000644161	0.0130108	0.00487961	0	0
Zsa. rouxii A1	0.0346692	0.499534	0.000654998	0.0104695	0.00463113	0	0
Zsa. bisporus	0.125241	0.31166	0.127627	0	0.0020693	0	0
Zto. florentinus A2	0.377973	0.204877	0.00353651	0	0.00526576	0	0
Zto. florentinus A1	0.35459	0.204184	0.00354585	0	0.00536809	0	0
Zto. mrakii	0.309207	0.175168	0.00326202	0	0.00797007	0	0
Tor. franciscae A2	0.212616	0.273588	0.00629711	0	0.0101411	0	0
Tor. franciscae A1	0.202756	0.247376	0.0042828	0	0.00941184	0	0
Lac. fermentati	0.316963	0.212737	0.00146009	0	0.00502121	0	0
Lac. thermotolerans	0.298129	0.21683	0.007286	0.0259461	0.00587391	0	0
Lac. waltii A2	0.173621	0.279999	0.00486814	0.0122437	0.0314801	0	0
Lac. waltii A1	0.180391	0.284542	0.00704091	0.0102536	0.0278557	0	0
Lac. kluyverii B2	0.155893	0.274009	0.00716829	0	0.00535838	0	0
Lac. kluyverii B1	0.3043	0.272717	0.0143536	0	0.00961631	0	0
Lac. kluyverii A2	0.216355	0.254971	0.00936667	0.0117376	0.00761467	0.00608408	0
Lac. kluyverii A1	0.198645	0.262848	0.00862755	0.0136431	0.00722916	0.0058237	0
Klu. aestuarii	0.00429072	0.650031	0.001535	0	0.00039829	0	0
Klu. nonfermentans	-0.000247228	0.452741	-0.00208522	0	-0.000709949	0.00098367	0
Klu. wickerhamii	0.00249174	0.510151	0.00268706	0	0.000881571	0	0
Klu. lactis A2	0.000521007	0.534494	-0.000257749	0	-0.000752466	0	0
Klu. lactis A1	-0.00253343	0.599256	-0.00736137	0	0.000347418	0	0
Klu. marxianus C	-0.000544911	0.538257	0.0125479	0	0.000768289	0	0
Klu. marxianus B	0.00391453	0.495602	0.0147835	-0.00844923	0	0	0
Klu. marxianus A2	0.000408655	0.575452	0.00358975	0	0	0	0
Klu. marxianus A1	-4.65698e-05	0.578264	0.00443771	0	0	0	0
Klu. dobzhanskii A2	0.116384	0.373532	0.022936	0	0.00480111	0	0
Klu. dobzhanskii A1	0.160513	0.340036	0.0178349	0	0.00411038	0	0
Ere. coryli A2	0.135168	0.622327	0.000506619	0	0.011562	0	0
Ere. coryli A1	0.116925	0.605017	-0.000131289	0	0.0114537	0	0
Ere. sinecaudum A2	-0.000631564	0.418086	9.96993e-05	0	0.0103438	0	-6.28032e-05
Ere. sinecaudum A1	-0.00274607	0.420577	-0.000975676	0	0.0103731	0	0
Deb. vanrijiae A2	-0.000217162	0.655678	0.00704402	0	0	0	0
Deb. vanrijiae A1	0.000883489	0.611659	0.00296336	0	0	0	0
Dek. bruxellensis	0.258862	0.229803	0.00106618	0.148504	0.00184663	0	0
Pic. philogaea	0.0010246	0.586679	0.00236765	0.0140669	0.00783853	-1.54077e-05	0
Pic. pastoris	0.0424821	0.513162	0.000507167	0	0.00597149	0.00705239	0
Sch. pombe	0.347785	0.149643	0.0703113	0	0.00950007	0.0159263	0
