# Supplementary material for: Yeast “Make-Accumulate-Consume” Life Strategy Evolved as a Multi-Step Process That Predates the Whole Genome Duplication
Source: PLoS One. 2013 Jul 15;8(7):e68734. doi: 10.1371/journal.pone.0068734 (PMC3711898; doi:10.1371/journal.pone.0068734)
Supplement: Table S3 — Correlation between glucose consumption rate and biomass yield within groups. No significant correlationx between growth rate and ethanol yield can be observed within phylogenetic groups on both parametric and non-parametric tests. (XLSX) [file pone.0068734.s007.xlsx]

## Sheet: Table S3
Statistical analysis	Group	Parameter X	Parameter Y	Significance (5%)	p-value	df	R2	F-stat	Correlation
Pearson correlation	1	Glucose consumption rate	Biomass yield	No	0.273	-	-	-	-0.384373
Regression						8	0.1477	1.387	-
Spearman's rank correlaton rho					0.6076	-	-	-	-0.187879
Pearson correlation	2	Glucose consumption rate	Biomass yield	No	0.7536	-	-	-	-0.132972
Regression						6	0.01768	0.108	-
Spearman's rank correlaton rho					0.9349	-	-	-	0.0476191
Pearson correlation	3	Glucose consumption rate	Biomass yield	No	0.8924	-	-	-	-0.107585
Regression						2	0.01157	0.02342	-
Spearman's rank correlaton rho					0.9167	-	-	-	0.2
Pearson correlation	4	Glucose consumption rate	Biomass yield	No	0.4298	-	-	-	-0.220456
Regression						13	0.0486	0.6641	-
Spearman's rank correlaton rho					0.9345	-	-	-	0.023235
