# Supplementary material for: Yeast “Make-Accumulate-Consume” Life Strategy Evolved as a Multi-Step Process That Predates the Whole Genome Duplication
Source: PLoS One. 2013 Jul 15;8(7):e68734. doi: 10.1371/journal.pone.0068734 (PMC3711898; doi:10.1371/journal.pone.0068734)
Supplement: Supplementary Material S1 — R-script. (ZIP) [file pone.0068734.s008.zip]

Archive with 6 entries (3 files):
- R-script/
- R-script/hagmanR-image
- R-script/hagmanR-pipeline.R
- __MACOSX/
- __MACOSX/R-script/
- __MACOSX/R-script/._hagmanR-pipeline.R
