# Supplementary material for: Yeast “Make-Accumulate-Consume” Life Strategy Evolved as a Multi-Step Process That Predates the Whole Genome Duplication
Source: PLoS One. 2013 Jul 15;8(7):e68734. doi: 10.1371/journal.pone.0068734 (PMC3711898; doi:10.1371/journal.pone.0068734)
Supplement: Supplementary Material S1 — R-script. (ZIP) [file pone.0068734.s008.zip › R-script/hagmanR-pipeline.R]

# To run this script in R, the following folders (where the output will be stored) needs to be created in the current working directory
# 1) ANOVA
# 2) Barplots_pop-means
# 3) Corr-outputs
# 4) Hist_QQ-plots
# 5) T-test
# 6) Kruskal-Wallis

# The image file "hagmanR-pipeline" (containing all the variables for the analysis) need to be in current working directory and can be 
# loaded with the command: load("hagmanR-pipeline")

# Copy the following script downunder, paste into an R-console and press enter. The output from each analysis will be stored in 
# the output folders, specified above (folder 1 - 5)

#1.0) CORRELATIONS
#extract datasubset for group 1, 2, 3 and 4
PLOSone_G1<-subset(PLOSone,PLOSone$G4==1)
PLOSone_G2<-subset(PLOSone,PLOSone$G4==2)
PLOSone_G3<-subset(PLOSone,PLOSone$G4==3)
PLOSone_G4<-subset(PLOSone,PLOSone$G4==4)

#1.1) Biomass yield VS Glucose cons. rate | All groups
sink("Corr-outputs/DW_yield-Glc_ri_all", append=TRUE, split=TRUE)
Glucose_ri.abs<-PLOSone$Glucose_ri*-1
DW_yield.Glc_ri<-data.frame(PLOSone$Biomass_yield, Glucose_ri.abs)
pdf("Corr-outputs/DW_yield-Glc_ri_all-plot.pdf")
plot(PLOSone$Biomass_yield ~ Glucose_ri.abs, DW_yield.Glc_ri, main="Biomass yield vs. Glucose cons. rates | All groups", ylab="Biomass yield (g-DW/g-glucose)", xlab="Glucose cons. rate (g-glucose/[g-DW*h])" )
text(1.5, 0.3, "y= 0.488 - 0.182x", pos=4, col="black") 
coef<-lm(PLOSone$Biomass_yield ~ Glucose_ri.abs, DW_yield.Glc_ri)
abline(coef,lty=5)
cat ("\n\n\n------------------------------------------------------------------------\n")
cat ( "REGRESSION, BIOMASS YIELD VS GLUCOSE CONSUMPTION RATES\n" )
print( summary(coef) )
cat ("\n\n\n------------------------------------------------------------------------\n")	
cat ( "NON-PARAMETRIC TEST (spearman)\n" )
print( cor.test(PLOSone$Biomass_yield,Glucose_ri.abs,method="spearman") )
cat ("\n\n\n------------------------------------------------------------------------\n")
cat ( "CORRELATION BETWEEN BIOMASS YIELD VS GLUCOSE CONSUMPTION RATES | ALL GROUPS\n" )
print( cor( DW_yield.Glc_ri ) )
sink()
dev.off()

#1.1.1) Biomass yield VS Glucose cons. rate | Group 1
pdf("Corr-outputs/DW_yield-Glc_ri_G1-G4_plot.pdf")
par(mfrow=c(2,2))
sink("Corr-outputs/DW_yield-Glc_ri_G1", append=TRUE, split=TRUE)
Glucose_ri.abs<-PLOSone_G1$Glucose_ri*-1
DW_yield.Glc_ri<-data.frame(PLOSone_G1$Biomass_yield, Glucose_ri.abs)
#pdf("Corr-outputs/DW_yield-Glc_ri_G1-plot.pdf")
plot(PLOSone_G1$Biomass_yield ~ Glucose_ri.abs, DW_yield.Glc_ri, main="Group 1", ylab="Biomass yield (g-DW/g-glucose)", xlab="Glucose cons. rate (g-glucose/[g-DW*h])" )
text(0.5, 0.53, "y= 0.596 - 0.164x", pos=4, col="black") 
coef<-lm(PLOSone_G1$Biomass_yield ~ Glucose_ri.abs, DW_yield.Glc_ri)
abline(coef,lty=5)
cat ("\n\n\n------------------------------------------------------------------------\n")
cat ( "REGRESSION, BIOMASS YIELD VS GLUCOSE CONSUMPTION RATES | GROUP 1\n" )
print( summary(coef) )
cat ("\n\n\n------------------------------------------------------------------------\n")	
cat ( "NON-PARAMETRIC TEST (spearman)\n" )
print( cor.test(PLOSone_G1$Biomass_yield,Glucose_ri.abs,method="spearman") )
cat ("\n\n\n------------------------------------------------------------------------\n")
cat ( "CORRELATION BETWEEN BIOMASS YIELD VS GLUCOSE CONSUMPTION RATES | GROUP 1\n" )
print( cor( DW_yield.Glc_ri ) )
sink()
#dev.off()

#1.1.2) Biomass yield VS Glucose cons. rate | Group 2
sink("Corr-outputs/DW_yield-Glc_ri_G2", append=TRUE, split=TRUE)
Glucose_ri.abs<-PLOSone_G2$Glucose_ri*-1
DW_yield.Glc_ri<-data.frame(PLOSone_G2$Biomass_yield, Glucose_ri.abs)
#pdf("Corr-outputs/DW_yield-Glc_ri_G2-plot.pdf")
plot(PLOSone_G2$Biomass_yield ~ Glucose_ri.abs, DW_yield.Glc_ri, main="Group 2", ylab="Biomass yield (g-DW/g-glucose)", xlab="Glucose cons. rate (g-glucose/[g-DW*h])" )
text(1.2, 0.245, "y= 0.266 - 0.024x", pos=4, col="black") 
coef<-lm(PLOSone_G2$Biomass_yield ~ Glucose_ri.abs, DW_yield.Glc_ri)
abline(coef,lty=5)
cat ("\n\n\n------------------------------------------------------------------------\n")
cat ( "REGRESSION, BIOMASS YIELD VS GLUCOSE CONSUMPTION RATES | GROUP 2\n" )
print( summary(coef) )
cat ("\n\n\n------------------------------------------------------------------------\n")	
cat ( "NON-PARAMETRIC TEST (spearman)\n" )
print( cor.test(PLOSone_G2$Biomass_yield,Glucose_ri.abs,method="spearman") )
cat ("\n\n\n------------------------------------------------------------------------\n")
cat ( "CORRELATION BETWEEN BIOMASS YIELD VS GLUCOSE CONSUMPTION RATES | GROUP 2\n" )
print( cor( DW_yield.Glc_ri ) )
sink()
#dev.off()

#1.1.3) Biomass yield VS Glucose cons. rate | Group 3
sink("Corr-outputs/DW_yield-Glc_ri_G3", append=TRUE, split=TRUE)
Glucose_ri.abs<-PLOSone_G3$Glucose_ri*-1
DW_yield.Glc_ri<-data.frame(PLOSone_G3$Biomass_yield, Glucose_ri.abs)
#pdf("Corr-outputs/DW_yield-Glc_ri_G3-plot.pdf")
plot(PLOSone_G3$Biomass_yield ~ Glucose_ri.abs, DW_yield.Glc_ri, main="Group 3", ylab="Biomass yield (g-DW/g-glucose)", xlab="Glucose cons. rate (g-glucose/[g-DW*h])" )
text(1.4, 0.17, "y= 0.185 - 0.013x", pos=4, col="black") 
coef<-lm(PLOSone_G3$Biomass_yield ~ Glucose_ri.abs, DW_yield.Glc_ri)
abline(coef,lty=5)
cat ("\n\n\n------------------------------------------------------------------------\n")
cat ( "REGRESSION, BIOMASS YIELD VS GLUCOSE CONSUMPTION RATES | GROUP 3\n" )
print( summary(coef) )
cat ("\n\n\n------------------------------------------------------------------------\n")	
cat ( "NON-PARAMETRIC TEST (spearman)\n" )
print( cor.test(PLOSone_G3$Biomass_yield,Glucose_ri.abs,method="spearman") )
cat ("\n\n\n------------------------------------------------------------------------\n")
cat ( "CORRELATION BETWEEN BIOMASS YIELD VS GLUCOSE CONSUMPTION RATES | GROUP 3\n" )
print( cor( DW_yield.Glc_ri ) )
sink()
#dev.off()

#1.1.4) Biomass yield VS Glucose cons. rate | Group 4
sink("Corr-outputs/DW_yield-Glc_ri_G4", append=TRUE, split=TRUE)
Glucose_ri.abs<-PLOSone_G4$Glucose_ri*-1
DW_yield.Glc_ri<-data.frame(PLOSone_G4$Biomass_yield, Glucose_ri.abs)
#pdf("Corr-outputs/DW_yield-Glc_ri_G4-plot.pdf")
plot(PLOSone_G4$Biomass_yield ~ Glucose_ri.abs, DW_yield.Glc_ri, main="Group 4", ylab="Biomass yield (g-DW/g-glucose)", xlab="Glucose cons. rate (g-glucose/[g-DW*h])" )
text(1, 0.19, "y= 0.199 - 0.020x", pos=4, col="black") 
coef<-lm(PLOSone_G4$Biomass_yield ~ Glucose_ri.abs, DW_yield.Glc_ri)
abline(coef,lty=5)
cat ("\n\n\n------------------------------------------------------------------------\n")
cat ( "REGRESSION, BIOMASS YIELD VS GLUCOSE CONSUMPTION RATES | GROUP 4\n" )
print( summary(coef) )
cat ("\n\n\n------------------------------------------------------------------------\n")	
cat ( "NON-PARAMETRIC TEST (spearman)\n" )
print( cor.test(PLOSone_G4$Biomass_yield,Glucose_ri.abs,method="spearman") )
cat ("\n\n\n------------------------------------------------------------------------\n")
cat ( "CORRELATION BETWEEN BIOMASS YIELD VS GLUCOSE CONSUMPTION RATES | GROUP 4\n" )
print( cor( DW_yield.Glc_ri ) )
sink()
dev.off()

#1.2) Growth rate VS Glucose cons. rate | All groups
sink("Corr-outputs/DW_ri-Glc_ri_all", append=TRUE, split=TRUE)
Glucose_ri.abs<-PLOSone$Glucose_ri*-1
DW_ri.Glc_ri<-data.frame(PLOSone$Biomass_ri, Glucose_ri.abs)
pdf("Corr-outputs/DW_ri-Glc_ri_all-plot.pdf")
plot(PLOSone$Biomass_ri ~ Glucose_ri.abs, DW_ri.Glc_ri, main="Growth rate vs. Glucose cons. rates | All groups", ylab="Growth rate (1/h)", xlab="Glucose cons. rate (g-glucose/[g-DW*h])" )
text(1.5, 0.22, "y= 0.187 + 0.053x", pos=4, col="black")
coef<-lm(PLOSone$Biomass_ri ~ Glucose_ri.abs, DW_ri.Glc_ri)
abline(coef,lty=5)
cat ("\n\n\n------------------------------------------------------------------------\n")
cat ( "REGRESSION, GROWTH RATE VS GLUCOSE CONSUMPTION RATES | ALL GROUPS\n" )
print( summary(coef) )		
cat ("\n\n\n------------------------------------------------------------------------\n")	
cat ( "NON-PARAMETRIC TEST (spearman)\n" )
print( cor.test(PLOSone$Biomass_ri, Glucose_ri.abs,method="spearman") )
cat ("\n\n\n------------------------------------------------------------------------\n")
cat ( "CORRELATION BETWEEN GROWTH RATE VS GLUCOSE CONSUMPTION RATES | ALL GROUPS\n" )
print(cor(DW_ri.Glc_ri))
sink()
dev.off()

#1.3) Growth rate VS Ethanol yield | All groups
sink("Corr-outputs/DW_ri-EtOH_yield_all", append=TRUE, split=TRUE)
EtOH_yield<-PLOSone$Ethanol_yield
DW_ri.EtOH_yield<-data.frame(PLOSone$Biomass_ri, EtOH_yield)
pdf("Corr-outputs/DW_ri-EtOH_yield_all-plot.pdf")
plot(PLOSone$Biomass_ri ~ EtOH_yield, DW_ri.EtOH_yield, main="Growth rate vs. Ethanol yield | All groups", ylab="Growth rate (1/h)", xlab="Ethanol yield (g-ethanol/g-glucose)" )
text(0.15, 0.23, "y= 0.262 - 0.051x", pos=4, col="black")
coef<-lm(PLOSone$Biomass_ri ~ EtOH_yield, DW_ri.EtOH_yield)
abline(coef,lty=5)
cat ("\n\n\n------------------------------------------------------------------------\n")
cat ( "REGRESSION, GROWTH RATE VS ETHANOL YIELD | ALL GROUPS\n" )
print( summary(coef) )		
cat ("\n\n\n------------------------------------------------------------------------\n")	
cat ( "NON-PARAMETRIC TEST (spearman)\n" )
print( cor.test(PLOSone$Biomass_ri, EtOH_yield,method="spearman") )
cat ("\n\n\n------------------------------------------------------------------------\n")
cat ( "CORRELATION BETWEEN GROWTH RATE VS ETHANOL YIELD | ALL GROUPS\n" )
print(cor(DW_ri.EtOH_yield))
sink()
dev.off()

#2) QQ-PLOTS & HISTOGRAMS | ALL SPECIES (Biomass_Yield & Ethanol_yield & Glucose_ri & Biomass_ri)
pdf("Hist_QQ-plots/hist_qq-plots_ALL.pdf")
par(mfrow=c(4,2))
hist(PLOSone$Ethanol_yield)
hist(PLOSone$Biomass_yield)
hist(PLOSone$Glucose_ri)
hist(PLOSone$Biomass_ri)
qqnorm(PLOSone$Ethanol_yield)
qqnorm(PLOSone$Biomass_yield)
qqnorm(PLOSone$Glucose_ri)
qqnorm(PLOSone$Biomass_ri)
dev.off()

#3) QQ-PLOTS | GROUPWISE (Biomass_Yield & Ethanol_yield & Glucose_ri & Biomass_ri)
pdf("Hist_QQ-plots/hist_qq-plots_G4.pdf")
par(mfrow=c(4,4))
for( i in 1:length( ethanol.yield.by.groups4 ) ) {
	qqnorm(ethanol.yield.by.groups4[[i]], main = "Normal Q-Q Plot\nEtOH-Yield", xlab = "Theoretical Quantiles", ylab = substitute(Group ~i, list(i=i)))
	qqnorm(biomass.yield.by.groups4[[i]], main = "Normal Q-Q Plot\nDW-Yield", xlab = "Theoretical Quantiles", ylab = "")
	qqnorm(glucose.rate.by.groups4[[i]], main = "Normal Q-Q Plot\nGlc-rate", xlab = "Theoretical Quantiles", ylab = "")
	qqnorm(biomass.rate.by.groups4[[i]], main = "Normal Q-Q Plot\nDW-rate", xlab = "Theoretical Quantiles", ylab = "")
}
dev.off()

#4.0) t-TEST (for significant difference in means between groups)
#4.1) Groups of 4 | Ethanol yield
sink("T-test/EtOH_yield-G4", append=TRUE, split=TRUE)
cat("\nPAIRWISE T-TEST OF POPULATION MEANS | ETHANOL YIELD | G4\n")
for( i in 1:( length( ethanol.yield.by.groups4 ) -1 ) ) {
	ii<-i+1	
	cat ("\n\n\n------------------------------------------------------------------------\n")
	cat( 'Pairwise comparison between group 1 and ',ii )
	print( t.test( ethanol.yield.by.groups4[[1]],ethanol.yield.by.groups4[[ii]]) )
		if( ( iii<-ii+1 ) <= ( length( ethanol.yield.by.groups4 ) ) ) {
		cat ("\n\n\n------------------------------------------------------------------------\n")
		cat( 'Pairwise comparison between group 2 and ',iii )
		print( t.test(ethanol.yield.by.groups4[[2]],ethanol.yield.by.groups4[[iii]]) )
	}					
	if( ( iiii<-iii+1 ) <= ( length( ethanol.yield.by.groups4 ) ) ) {		
		cat ("\n\n\n------------------------------------------------------------------------\n")
		cat( 'Pairwise comparison between group 3 and ',iiii )
		print( t.test(ethanol.yield.by.groups4[[3]],ethanol.yield.by.groups4[[iiii]]) )
	}
}
sink()

#4.2) Groups of 4 | Biomass yield
sink("T-test/Biomass_yield-G4", append=TRUE, split=TRUE)
cat("\nPAIRWISE T-TEST OF POPULATION MEANS | BIOMASS YIELD | G4\n")
for( i in 1:( length( biomass.yield.by.groups4 ) -1 ) ) {
	ii<-i+1	
	cat ("\n\n\n------------------------------------------------------------------------\n")
	cat( 'Pairwise comparison between group 1 and ',ii )
	print( t.test( biomass.yield.by.groups4[[1]],biomass.yield.by.groups4[[ii]]) )
	if( ( iii<-ii+1 ) <= ( length( biomass.yield.by.groups4 ) ) ) {		
		cat ("\n\n\n------------------------------------------------------------------------\n")
		cat( 'Pairwise comparison between group 2 and ',iii )
		print( t.test(biomass.yield.by.groups4[[2]],biomass.yield.by.groups4[[iii]]) )
	}					
	if( ( iiii<-iii+1 ) <= ( length( biomass.yield.by.groups4 ) ) ) {
		cat ("\n\n\n------------------------------------------------------------------------\n")
		cat( 'Pairwise comparison between group 3 and ',iiii )
		print( t.test(biomass.yield.by.groups4[[3]],biomass.yield.by.groups4[[iiii]]) )
	}
}
sink()

#4.3) Groups of 4 | Glucose cons. rate
sink("T-test/Glucose_ri-G4", append=TRUE, split=TRUE)
cat("\nPAIRWISE T-TEST OF POPULATION MEANS | GLUCOSE CONS. RATES | G4\n")
for( i in 1:( length( glucose.rate.by.groups4 ) -1 ) ) {
	ii<-i+1
	cat ("\n\n\n------------------------------------------------------------------------\n")
	cat( 'Pairwise comparison between group 1 and ',ii )
	print( t.test( glucose.rate.by.groups4[[1]],glucose.rate.by.groups4[[ii]]) )
	if( ( iii<-ii+1 ) <= ( length( glucose.rate.by.groups4 ) ) ) {
		cat ("\n\n\n------------------------------------------------------------------------\n")
		cat( 'Pairwise comparison between group 2 and ',iii )
		print( t.test(glucose.rate.by.groups4[[2]],glucose.rate.by.groups4[[iii]]) )
	}					
	if( ( iiii<-iii+1 ) <= ( length( glucose.rate.by.groups4 ) ) ) {
		cat ("\n\n\n------------------------------------------------------------------------\n")
		cat( 'Pairwise comparison between group 3 and ',iiii )
		print( t.test(glucose.rate.by.groups4[[3]],glucose.rate.by.groups4[[iiii]]) )
	}
}
sink()

#4.4) Groups of 4 | Growth rate
sink("T-test/Biomass_ri-G4", append=TRUE, split=TRUE)
cat("\nPAIRWISE T-TEST OF POPULATION MEANS | GROWTH RATES | G4\n")
for( i in 1:( length( biomass.rate.by.groups4 ) -1 ) ) {
	ii<-i+1
	cat ("\n\n\n------------------------------------------------------------------------\n")
	cat( 'Pairwise comparison between group 1 and ',ii )
	print( t.test( biomass.rate.by.groups4[[1]],biomass.rate.by.groups4[[ii]]) )
	if( ( iii<-ii+1 ) <= ( length( biomass.rate.by.groups4 ) ) ) {
		cat ("\n\n\n------------------------------------------------------------------------\n")
		cat( 'Pairwise comparison between group 2 and ',iii )
		print( t.test(biomass.rate.by.groups4[[2]],biomass.rate.by.groups4[[iii]]) )
	}					
	if( ( iiii<-iii+1 ) <= ( length( biomass.rate.by.groups4 ) ) ) {
		cat ("\n\n\n------------------------------------------------------------------------\n")
		cat( 'Pairwise comparison between group 3 and ',iiii )
		print( t.test(biomass.rate.by.groups4[[3]],biomass.rate.by.groups4[[iiii]]) )
	}
}
sink()

#4.4) Saccharomyces/Kazachstania vs Kluyveromyces | Growth rate
SacKaz<-PLOSone_G4[-(1:5),]
Klu<-PLOSone_G1[-(1:2),]
sink("T-test/Biomass_ri-Sac-Kaz_Klu", append=TRUE, split=TRUE)
cat("\nPAIRWISE T-TEST OF POPULATION MEANS | GROWTH RATES | Sac-Kaz_Klu\n")
print( t.test( SacKaz$Biomass_ri,Klu$Biomass_ri) )
sink()

#5.0) BARPLOT WITH ERRORBARS (95% confidence intervall)
#5.1) Groups of 4 | Ethanol yield
pdf("Barplots_pop-means/G4-barplot.pdf")
par(mfrow=c(2,2))

#calculate means of ethanol yield for each group
EtY.group.means<-tapply(PLOSone$Ethanol_yield, PLOSone$G4, mean)

#calculate sample size for each group
groups.n<-tapply(PLOSone$G4, PLOSone$G4, length)

#calculate standard deviation for each group
EtY.group.sd<-tapply(PLOSone$Ethanol_yield, PLOSone$G4, sd)

#calculate standard error for each group
EtY.group.se<-EtY.group.sd/sqrt(groups.n)

#calculate degree of freedom for each group
groups.df<-groups.n-1

#Create a barplot with each group - showing the group-mean for each group
midpoints<-barplot(EtY.group.means,space=0.7,col="lightblue", ylim=c(0,0.5), ylab="EtOH yield (g/g-glucose)", xlab="Group" )

#For each group - calculate a confidence-intervall and add it as error-bars to the barplot
groups.cfi<-c()
for( i in 1:length( groups.df )) {
	groups.cfi[[i]]<-c(qt(c(0.025, 0.975), df=groups.df[[i]]))	
	errbar(x=c(midpoints[i]), y=c(EtY.group.means[i]), yplus=c(EtY.group.means[i]+groups.cfi[[i]][2]*EtY.group.se[i]), yminus=c(EtY.group.means[i]-groups.cfi[[i]][2]*EtY.group.se[i]), add=T)
}

#5.2) Groups of 4 | Biomass yield
#calculate means of Biomass yield for each group
DW.group.means<-tapply(PLOSone$Biomass_yield, PLOSone$G4, mean)

#calculate sample size for each group
groups.n<-tapply(PLOSone$G4, PLOSone$G4, length)

#calculate standard deviation for each group
DW.group.sd<-tapply(PLOSone$Biomass_yield, PLOSone$G4, sd)

#calculate standard error for each group
DW.group.se<-DW.group.sd/sqrt(groups.n)

#calculate degree of freedom for each group
groups.df<-groups.n-1

#Create a barplot with each group - showing the group-mean for each group
midpoints<-barplot(DW.group.means,space=0.7,col="lightblue", ylim=c(0,0.6), ylab="Biomass yield (g/g-glucose)", xlab="Group" )

#For each group - calculate a confidence-intervall and add it as error-bars to the barplot
groups.cfi<-c()
for( i in 1:length( groups.df )) {
	groups.cfi[[i]]<-c(qt(c(0.025, 0.975), df=groups.df[[i]]))	
	errbar(x=c(midpoints[i]), y=c(DW.group.means[i]), yplus=c(DW.group.means[i]+groups.cfi[[i]][2]*DW.group.se[i]), yminus=c(DW.group.means[i]-groups.cfi[[i]][2]*DW.group.se[i]), add=T)
}

#5.3) Groups of 4 | Glucose consumption rate
#calculate means of glucose consumption rates for each group
Glc_ri.group.means<-tapply(PLOSone$Glucose_ri, PLOSone$G4, mean)
Glc_ri.group.means<-Glc_ri.group.means*-1

#calculate sample size for each group
groups.n<-tapply(PLOSone$G4, PLOSone$G4, length)

#calculate standard deviation for each group
Glc_ri.group.sd<-tapply(PLOSone$Glucose_ri, PLOSone$G4, sd)

#calculate standard error for each group
Glc_ri.group.se<-Glc_ri.group.sd/sqrt(groups.n)

#calculate degree of freedom for each group
groups.df<-groups.n-1

#Create a barplot with each group - showing the group-mean for each group
midpoints<-barplot(Glc_ri.group.means,space=0.7,col="lightblue", ylim=c(0,2.0), ylab="Glucose cons. rate (g/g-DW*h)", xlab="Group" )

#For each group - calculate a confidence-intervall and add it as error-bars to the barplot
groups.cfi<-c()
for( i in 1:length( groups.df )) {
	groups.cfi[[i]]<-c(qt(c(0.025, 0.975), df=groups.df[[i]]))	
#Add error-bars accroding to groups.cfi (confidence intervalls) based on p-value and groups.df (degree of freedom)
	errbar(x=c(midpoints[i]), y=c(Glc_ri.group.means[i]), yplus=c(Glc_ri.group.means[i]+groups.cfi[[i]][2]*Glc_ri.group.se[i]), yminus=c(Glc_ri.group.means[i]-groups.cfi[[i]][2]*Glc_ri.group.se[i]), add=T)
}

#5.4) Groups of 4 | Growth rate
#calculate means of glucose consumption rates for each group
DW_ri.group.means<-tapply(PLOSone$Biomass_ri, PLOSone$G4, mean)

#calculate sample size for each group
groups.n<-tapply(PLOSone$G4, PLOSone$G4, length)

#calculate standard deviation for each group
DW_ri.group.sd<-tapply(PLOSone$Biomass_ri, PLOSone$G4, sd)

#calculate standard error for each group
DW_ri.group.se<-DW_ri.group.sd/sqrt(groups.n)

#calculate degree of freedom for each group
groups.df<-groups.n-1

#Create a barplot with each group - showing the group-mean for each group
midpoints<-barplot(DW_ri.group.means,space=0.7,col="lightblue", ylim=c(0,0.4), ylab="Growth rate (1/h)", xlab="Group" )

#For each group - calculate a confidence-intervall and add it as error-bars to the barplot
groups.cfi<-c()
for( i in 1:length( groups.df )) {
	groups.cfi[[i]]<-c(qt(c(0.025, 0.975), df=groups.df[[i]]))	
#Add error-bars accroding to groups.cfi (confidence intervalls) based on p-value and groups.df (degree of freedom)
	errbar(x=c(midpoints[i]), y=c(DW_ri.group.means[i]), yplus=c(DW_ri.group.means[i]+groups.cfi[[i]][2]*DW_ri.group.se[i]), yminus=c(DW_ri.group.means[i]-groups.cfi[[i]][2]*DW_ri.group.se[i]), add=T)
}
dev.off()

#5.0) ANOVA
#5.1) Groups of 4 | Biomass yield
sink("ANOVA/Anova-G4", append=TRUE, split=TRUE)
pdf("ANOVA/Anova-Biomass_yield-G4-summary.pdf")
cat ("\n\n\n------------------------------------------------------------------------\n")
cat("\nANOVA | BIOMASS YIELD | G4\n")
Group<-as.character(PLOSone$G4)
DW.model.groups4<-lm( PLOSone$Biomass_yield ~ Group )
par(mfrow=c(2,2))
plot(DW.model.groups4)
print( summary(DW.model.groups4) )
print( anova(DW.model.groups4) )
dev.off()

#5.2) Groups of 4 | Ethanol Yield
pdf("ANOVA/Anova-Ethanol_yield-G4-summary.pdf")
cat ("\n\n\n------------------------------------------------------------------------\n")
cat("\nANOVA | ETHANOL YIELD | G4\n")
Group<-as.character(PLOSone$G4)
EtY.model.groups4<-lm( PLOSone$Ethanol_yield ~ Group )
par(mfrow=c(2,2))
plot(EtY.model.groups4)
print( summary(EtY.model.groups4) )
print( anova(EtY.model.groups4) )
dev.off()

#5.3) Groups of 4 | Glucose cons. rate
pdf("ANOVA/Anova-Glucose_ri-G4-summary.pdf")
cat ("\n\n\n------------------------------------------------------------------------\n")
cat("\nANOVA | GLUCOSE CONS. RATES | G4\n")
Group<-as.character(PLOSone$G4)
Glc_ri.model.groups4<-lm( PLOSone$Glucose_ri ~ Group )
par(mfrow=c(2,2))
plot(Glc_ri.model.groups4)
print( summary(Glc_ri.model.groups4) )
print( anova(Glc_ri.model.groups4) )
dev.off()

#5.4) Groups of 4 | Growth rate
pdf("ANOVA/Anova-Biomass_ri-G4-summary.pdf")
cat ("\n\n\n------------------------------------------------------------------------\n")
cat("\nANOVA | GROWTH RATES | G4\n")
Group<-as.character(PLOSone$G4)
DW_ri.model.groups4<-lm( PLOSone$Biomass_ri ~ Group )
par(mfrow=c(2,2))
plot(DW_ri.model.groups4)
print( summary(DW_ri.model.groups4) )
print( anova(DW_ri.model.groups4) )
sink()
dev.off()

#6.0) Kruskal-Wallis test
sink("Kruskal-Wallis/Kruskal-Wallis-G4", append=TRUE, split=TRUE)

#6.1) Groups of 4 | Biomass yield
cat ("\n\n\n------------------------------------------------------------------------\n")
cat("\nKRUSKAL-WALLIS | BIOMASS YIELD | G4\n")
print( kruskal.test(PLOSone$Biomass_yield ~ PLOSone$G4) )

#6.2) Groups of 4 | Ethanol Yield
cat ("\n\n\n------------------------------------------------------------------------\n")
cat("\nKRUSKAL-WALLIS | ETHANOL YIELD | G4\n")
print( kruskal.test(PLOSone$Ethanol_yield ~ PLOSone$G4) )

#6.3) Groups of 4 | Glucose cons. rate
cat ("\n\n\n------------------------------------------------------------------------\n")
cat("\nKRUSKAL-WALLIS | GLUCOSE CONS. RATES | G4\n")
print( kruskal.test(PLOSone$Glucose_ri ~ PLOSone$G4) )

#6.4) Groups of 4 | Growth rate
cat ("\n\n\n------------------------------------------------------------------------\n")
cat("\nKRUSKAL-WALLIS | GROWTH RATES | G4\n")
print( kruskal.test(PLOSone$Biomass_ri ~ PLOSone$G4) )
sink()
